# Supplementary material for: Isolated Effects of Plasma Freezing versus Thawing on Metabolite Stability
Source: Metabolites. 2022 Nov 11;12(11):1098. doi: 10.3390/metabo12111098 (PMC9693613; doi:10.3390/metabo12111098)
Supplement: Supplementary file 1 [file metabolites-12-01098-s001.zip]

Archive with 3 entries (3 files):
- FigureS1_221031_SupplementalPCA_FreezeThawPaper.pdf
- TableS1_RelativeFC_Supplemental_FreezeThawPaper_final.xlsx
- TableS2_Mass_RT_Supplemental_FreezeThawPaper_more tabs.xlsx
