# Supplementary material for: Isolated Effects of Plasma Freezing versus Thawing on Metabolite Stability
Source: Metabolites. 2022 Nov 11;12(11):1098. doi: 10.3390/metabo12111098 (PMC9693613; doi:10.3390/metabo12111098)
Supplement: Supplementary file 1 [file metabolites-12-01098-s001.zip › TableS1_RelativeFC_Supplemental_FreezeThawPaper_final.xlsx]

## Sheet: Relative Fold Change
Table S1: Relative fold change of metabolites compared to control after NOREVA correction and ratiometric normalization.
Sample	Treatment	X4.Guanidinobutanoic.acid	Acetyllysine	Aconitic.acid	Adenosine	Alanine	ALCAR	Allothreonine	Alpha.ketoglutarate	Alpha.KIV	Aminoisobutyric.acid	Anthranilic.acid	Arginine	Asparagine	B.Alanine	Benzoic.acid	Beta.hydroxybutyric.acid	cAMP	Capric.acid	CAR.18.1.	CAR.3.0.	CAR.4.0.	CAR.5.0.	Carnitine	Carnosine	Cholic.acid	Choline	cis.4.Hydroxyproline	Citric.acid	Citrulline	Cystine	Cytidine	Cytosine	DHAP	Dihydrobiopterin	Dimethylarginine	FAD	Fructose	Fumaric.acid	Glucose.Na	Glutamic.acid	Glutamine	Glycine	GSSG	Guanine	Histidine	Homoserine	Hydroxyphenyllactic.acid	Isocitrate
S09_00549_ET_JB_20210930_QE2_14	Minus 80 CTRL	1.04971	0.957536	0.923839	1.42417	0.97963	0.97624	0.993978	1.17336	1.04204	1.06098	0.967489	0.983243	0.943418	0.964933	1.0427	0.998704	1.09926	1.08849	1.04331	1.01442	1.05962	1.13398	1.00334	0.874568	1.03413	0.910248	0.90488	1.00275	0.926549	0.965128	0.973551	1.02183	0.75383	0.975134	0.969813	1.03751	0.981622	0.870795	0.903594	0.945189	0.960494	0.79301	0.966058	0.93794	1.00249	1.00071	1.02249	1.00531
S10_00549_ET_JB_20210930_QE2_21	Minus 80 CTRL	1.01952	1.16289	1.07936	0.867704	0.998274	1.0081	1.0132	0.880517	0.933904	1.02927	0.996831	1.04682	1.00622	1.01498	0.956101	0.986141	0.962794	0.934128	0.928204	0.984278	0.993332	0.919557	1.02822	0.986273	0.975141	1.14644	1.06706	1.03048	0.972462	0.98975	0.98301	0.949473	1.17557	0.986044	1.01909	0.923328	1.00736	1.22987	1.20541	1.03658	1.0221	1.01844	1.00449	1.03536	1.02768	1.00838	1.0033	1.03507
S20_00549_ET_JB_20210930_QE2_33	Minus 80 CTRL	1.05336	0.978061	0.975116	0.987146	0.977087	0.9975	0.981188	1.03994	1.01162	0.911454	1.05335	1.0126	1.0252	0.979299	1.07032	0.99755	1.00188	1.05132	0.91149	0.995416	0.993495	0.956298	0.969082	1.0314	0.978569	0.896303	1.02739	1.08863	1.02028	0.928298	0.971216	1.00191	1.01901	0.989919	1.00821	1.08079	1.04177	0.808889	0.924565	0.967827	1.00393	1.07022	1.10077	1.00989	0.984019	1.01206	0.942082	1.08589
S23_00549_ET_JB_20210930_QE2_20	Minus 80 CTRL	0.898787	1.2267	1.00043	0.877777	1.00917	0.980976	1.01747	0.779252	0.981504	1.00086	1.00129	1.00331	1.01147	0.991918	0.922353	1.00363	0.974625	0.943072	1.00491	1.01659	0.985061	1.02958	1.00168	0.998254	0.95797	1.12296	0.974044	0.968223	0.951693	0.943842	1.02685	1.03264	1.00594	0.962643	1.03094	0.980725	0.990939	1.23251	0.920573	0.995544	1.002	0.985889	0.97604	1.03395	0.977664	0.983026	1.02805	0.97263
S24_00549_ET_JB_20210930_QE2_28	Minus 80 CTRL	0.978628	0.67482	1.02125	0.843204	1.03584	1.03718	0.994159	1.12694	1.03093	0.997432	0.981036	0.954026	1.01369	1.04887	1.00852	1.01398	0.961444	0.982996	1.11209	0.989297	0.968489	0.960582	0.997677	1.10951	1.05419	0.92405	1.02663	0.909919	1.12901	1.17298	1.04537	0.994143	1.04564	1.08626	0.971944	0.977652	0.978318	0.857936	1.04586	1.05486	1.01147	1.13245	0.952639	0.982862	1.00815	0.995811	1.00408	0.901092
S11_00549_ET_JB_20210930_QE2_27	Minus 20 Freeze	0.937907	1.21058	0.88751	0.155526	1.04153	1.07768	1.13529	1.07358	1.15226	0.908684	0.938536	0.905795	1.04929	1.0101	1.28916	1.12628	0.987329	1.13969	0.980895	1.17262	1.14656	1.18821	1.08403	1.03987	1.13234	0.795645	0.930661	1.02396	1.04164	0.195611	1.14124	1.00914	1.05569	1.45875	1.08001	1.18018	1.04708	0.906506	0.929873	1.17842	1.10954	1.14418	0.416538	1.13319	0.981642	0.992277	1.09236	1.02461
S12_00549_ET_JB_20210930_QE2_34	Minus 20 Freeze	1.02724	0.996504	0.849273	0.113888	1.03826	1.03306	1.06032	1.07462	1.06428	1.03404	0.913265	0.917227	1.03068	1.03811	1.2387	1.07986	1.01712	1.08485	0.879035	1.07082	1.03152	1.01328	1.0315	1.06754	1.08187	0.975601	1.03188	1.08928	1.02263	0.296387	1.09446	0.970498	1.05738	1.60537	1.03735	1.13025	1.02139	0.80826	0.865512	1.13196	1.08042	1.10034	0.441499	1.08814	1.01715	1.03495	1.00327	1.07587
S14_00549_ET_JB_20210930_QE2_31	Minus 20 Freeze	1.00008	0.673797	0.828618	0.123591	1.02882	1.01322	0.996067	1.04055	1.03289	0.932479	0.901502	0.974738	1.01292	1.03463	1.14309	1.0341	0.940102	1.10703	1.02054	0.996938	0.975588	0.971885	1.0048	1.08287	1.04218	0.84955	1.01116	1.22341	1.12009	0.245428	1.05986	1.02496	1.07969	1.59315	1.04274	1.23144	1.04333	0.782675	0.922863	1.14248	0.983065	1.14818	0.423703	1.01409	1.04943	1.00497	0.984588	1.21409
S18_00549_ET_JB_20210930_QE2_12	Minus 20 Freeze	0.990509	1.09983	0.850023	0.099745	1.00479	1.01199	1.05451	1.2044	1.07581	1.0985	1.48044	0.921463	1.03086	1.00954	1.17414	1.01405	0.966216	1.05846	1.15243	0.988385	0.982182	1.06737	1.04859	0.781613	1.08581	0.973636	0.869995	1.03107	0.786188	0.303402	1.00636	1.03666	0.670113	1.64242	0.982366	0.998368	1.03233	0.93871	1.00941	0.974137	0.997047	0.909786	0.394581	1.06946	1.1451	0.975588	0.989441	1.03332
S26_00549_ET_JB_20210930_QE2_24	Minus 20 Freeze	0.976866	0.627634	0.882779	0.0991451	1.03204	0.990325	1.04842	1.10393	0.957543	0.859579	0.952405	0.901595	1.01446	1.04983	1.00856	0.89792	0.842514	1.12911	1.2046	0.915867	0.918419	0.899733	0.971322	1.16872	0.95055	1.43277	1.11037	0.922187	1.28889	0.179433	0.92898	0.874398	1.04953	1.51333	0.967278	0.865437	0.985507	1.44978	1.80023	1.15008	1.02373	1.04589	0.335119	0.994899	1.08824	1.01211	0.948442	0.926952
S02_00549_ET_JB_20210930_QE2_05	Minus 80 Freeze	1.08328	0.623067	0.973685	0.353075	0.995889	0.973424	0.96435	0.998084	0.994897	1.01223	1.00554	0.949948	1.29958	0.989402	1.08383	1.01257	0.977021	1.06846	1.04466	1.09468	1.00545	0.982585	1.02577	1.48068	0.946686	0.957748	0.762491	0.965333	0.702048	0.876794	1.01338	1.00379	0.567235	1.22581	0.959165	0.998534	0.951395	0.955493	1.17311	1.62853	0.984319	0.832017	0.880869	0.998059	1.55252	0.894138	1.00205	0.967803
S05_00549_ET_JB_20210930_QE2_07	Minus 80 Freeze	0.904889	1.01686	1.02657	0.375319	1.01196	1.01114	1.12068	1.10183	1.06502	1.08722	1.12251	0.967597	1.26285	1.00577	1.11927	1.03712	1.02951	1.00461	1.00387	1.12643	0.999391	1.04046	1.06882	0.992964	1.01283	0.993883	0.849108	1.05509	0.64036	0.93324	1.03884	1.03989	0.209619	1.20946	1.0029	1.07558	0.97304	0.961576	0.921141	1.53543	1.16335	0.812508	0.976253	0.965485	1.57688	0.907537	1.01201	1.05779
S19_00549_ET_JB_20210930_QE2_19	Minus 80 Freeze	0.90748	0.362598	1.00924	0.349347	0.98327	1.03382	0.934231	0.812045	1.03782	1.01249	1.13588	0.947222	1.00745	0.96937	1.11012	1.05045	1.06316	1.11401	1.03066	1.0044	0.995761	1.03151	1.03001	1.03266	1.02456	1.09241	1.01298	1.01431	1.0088	0.944215	1.04234	1.00871	0.885634	1.55603	1.04725	1.05265	0.998965	1.10743	1.01954	1.05529	0.940842	1.00749	0.994905	1.01605	0.978072	0.985155	1.01867	1.01792
S31_00549_ET_JB_20210930_QE2_35	Minus 80 Freeze	1.00126	1.0308	1.01826	0.280184	1.02523	1.00172	1.02569	1.00675	1.02288	0.978335	1.11073	0.950508	1.05354	1.00611	1.16304	0.983752	0.982794	0.9708	0.903692	1.00146	1.01213	1.03298	0.98856	1.02351	0.995539	0.952915	1.097	1.11054	1.06148	0.915907	0.986937	0.95289	1.02854	1.69386	0.988249	1.06826	0.995884	0.87409	1.05042	0.98317	1.0431	1.02207	1.01418	1.01312	1.03794	1.03287	0.959811	1.10526
S06_00549_ET_JB_20210930_QE2_16	Snap Freeze	1.08025	0.701273	1.00556	0.687406	0.955944	0.940062	0.897994	0.859228	1.01031	0.965801	1.27358	0.905774	0.987671	0.951688	1.16884	0.974879	1.04306	0.994924	1.02741	0.961477	0.994649	1.03935	0.996489	1.09327	1.00994	0.960109	0.841727	0.939806	1.07493	0.92429	1.05719	0.944504	1.13573	0.991902	0.984121	0.848968	0.955289	0.922078	0.900371	0.952864	0.850622	0.916677	0.913611	0.96085	0.958932	0.983848	0.990359	0.942282
S13_00549_ET_JB_20210930_QE2_13	Snap Freeze	0.872305	1.00014	1.02847	0.755439	1.00259	0.981767	1.00501	1.20668	1.02638	1.07693	1.23578	0.969686	0.993298	0.985562	1.13287	0.992559	1.03893	1.08862	1.02923	0.984361	0.98986	0.987215	1.04021	0.925127	1.03482	0.956263	0.82862	0.985439	0.882535	1.08299	1.00687	0.938409	0.918707	1.0741	1.0039	0.977838	0.987008	0.859461	0.916595	0.951784	0.995919	0.888362	0.951844	1.02911	1.06948	1.01069	0.974951	0.98524
S17_00549_ET_JB_20210930_QE2_18	Snap Freeze	0.937982	0.671041	0.98733	0.672864	0.987393	1.0033	0.938355	0.766547	1.02685	1.08287	1.22145	0.943558	1.03592	0.990503	1.08844	1.05575	1.0998	1.07349	1.04981	1.03033	0.958461	0.960844	1.05519	1.19062	0.96747	0.998281	0.923226	0.959998	1.05868	0.82518	1.05525	1.00001	1.12772	1.02678	0.982361	1.12799	0.995525	1.02141	0.817799	1.05391	0.917119	1.08352	0.929001	1.03149	0.99235	0.979128	1.02993	0.963384
S21_00549_ET_JB_20210930_QE2_32	Snap Freeze	0.909942	0.803812	0.994435	0.724113	0.971347	1.01995	0.960653	1.03296	1.02502	1.02092	0.994364	1.03346	1.03689	0.973641	0.954658	1.04414	1.04324	0.855738	0.905785	1.02406	0.979069	0.961174	0.996088	1.11744	1.05663	0.908428	0.946442	1.22997	1.03292	1.05964	1.04598	1.01292	0.992418	1.05475	1.07888	1.04346	1.00235	0.788647	0.713473	1.02714	0.993039	1.08854	1.17582	0.986685	0.987768	1.0149	1.00445	1.23522
S27_00549_ET_JB_20210930_QE2_10	Snap Freeze	0.98811	0.857449	1.01118	0.624272	1.08026	0.969399	0.988763	1.43891	0.943741	0.955697	1.2656	1.04448	1.111	1.08364	1.13196	0.915385	0.954411	1.03894	1.34048	0.961125	0.924391	1.00319	1.00251	0.539486	0.900235	0.828142	1.03248	0.985124	0.942943	1.19816	0.944617	0.989994	0.198271	1.02737	0.896419	0.956452	1.00221	0.978801	1.5998	0.971575	0.985985	0.859449	0.764513	1.00114	1.38066	1.02347	0.97045	0.987644
S01_00549_ET_JB_20210930_QE2_23	Thaw on ice	1.06874	1.22444	0.912324	0.124635	1.03099	1.0221	1.08243	0.905746	1.03552	0.911895	1.12188	0.920602	1.03442	1.02108	1.06097	1.06495	1.008	1.07435	0.955019	1.05608	1.02247	0.956692	1.0512	1.06506	1.03687	1.10226	1.01887	1.02963	0.976519	0.550144	1.03478	0.938885	0.967697	1.41294	1.04649	1.12862	1.01176	1.07153	0.961923	1.03386	1.10052	1.02968	0.987804	1.02148	0.999697	0.991006	1.01303	1.03465
S03_00549_ET_JB_20210930_QE2_17	Thaw on ice	0.867552	0.686998	0.944671	0.126963	0.994605	0.99584	0.956047	0.852555	1.06129	1.05918	1.22741	0.868713	1.01552	0.991535	1.20695	1.01634	1.02816	1.04622	1.08193	1.01201	1.04724	1.08092	1.03703	1.06572	1.07793	0.951978	0.987955	0.978827	1.15176	0.559886	1.01305	1.05024	1.22061	1.36794	1.011	1.06096	1.01808	0.981784	0.984192	1.02481	0.93248	0.958512	0.901233	1.03404	1.00837	1.00724	0.989761	0.981611
S04_00549_ET_JB_20210930_QE2_30	Thaw on ice	0.939617	1.21474	0.850946	0.129489	1.01959	0.950523	1.02888	1.03357	0.895802	0.896361	1.08584	0.910457	0.993218	1.02919	1.03948	0.917925	0.875646	1.02561	1.01719	0.90119	0.918498	0.830848	0.924376	1.09981	0.913004	0.92814	1.05362	1.1184	1.28459	0.640312	0.926483	0.91461	1.21493	1.36772	0.934702	0.921727	0.9511	0.815532	1.34344	0.966084	1.02744	1.03278	0.974923	1.00081	1.0516	0.997927	0.92219	1.12401
S22_00549_ET_JB_20210930_QE2_09	Thaw on ice	0.894474	1.08071	0.943945	0.126387	1.05203	0.974406	1.06898	1.3618	0.988288	0.902164	1.06154	0.957765	1.12917	1.07338	1.11352	0.892273	0.910789	1.01812	1.27806	0.931381	0.939872	0.974782	1.01306	0.761126	0.945559	0.824701	0.965589	1.01516	0.830603	0.671711	0.925258	0.988799	0.976471	1.3917	0.897069	0.933831	0.995608	0.91191	1.97437	1.06215	1.03577	0.668447	0.800628	1.00289	1.46238	0.997808	0.969202	1.01856
S29_00549_ET_JB_20210930_QE2_08	Thaw on ice	0.994093	1.16886	0.954271	0.128927	1.09118	0.999079	1.10688	1.17545	1.02748	0.957912	1.15053	0.944888	1.2593	1.04937	1.18671	0.988531	0.983963	1.01272	1.22678	1.01614	0.931523	1.02907	1.03524	0.724606	0.99136	0.919513	0.906129	1.02583	0.716137	0.691838	0.977629	0.990983	0.262293	1.33971	0.927999	0.931412	0.96976	0.961971	1.5213	1.13981	1.10406	0.78433	0.872926	0.998759	1.57221	0.973362	1.03541	1.02845
[truncated: 39 more columns]
