# Supplementary material for: Isolated Effects of Plasma Freezing versus Thawing on Metabolite Stability
Source: Metabolites. 2022 Nov 11;12(11):1098. doi: 10.3390/metabo12111098 (PMC9693613; doi:10.3390/metabo12111098)
Supplement: Supplementary file 1 [file metabolites-12-01098-s001.zip › TableS2_Mass_RT_Supplemental_FreezeThawPaper_more tabs.xlsx]

## Sheet: Expected Mass and RT
Table S2: Expected mass (m/z) and retention times for compounds, which were obtained from verified, in-house standards.
Compound Name	Mass (m/z)	RT
4-Guanidinobutanoic acid	146.092	9.49
Acetyllysine	187.109	9.5
Aconitic acid	173.009	12.29
Adenosine	268.104	4.35
Alanine	90.055	9.35
ALCAR	204.123	6.25
Allothreonine	118.051	9.06
Alpha-ketoglutarate	145.014	10.62
Alpha-KIV	115.04	2.95
Aminoisobutyric acid	104.071	8.32
Anthranilic acid	138.055	3.55
Arginine	175.119	15.7
Asparagine	133.061	9.7
B-Alanine	90.055	9.21
Benzoic acid	121.029	3.06
Beta-hydroxybutyric acid	103.04	5.5
cAMP	328.045	5.06
Capric acid	171.139	1.9
CAR(18:1)	426.358	1.94
CAR(3:0)	218.139	5.03
CAR(4:0)	232.154	4
CAR(5:0)	246.17	3.36
Carnitine	162.113	8.07
Carnosine	227.114	10.04
Cholic acid	407.28	2.45
Choline	105.115	11.06
cis-4-Hydroxyproline	132.065	8.98
Citric acid	191.019	12.58
Citrulline	176.103	10.15
Cystine	239.017	10.75
Cytidine	242.078	6.98
Cytosine	112.05	5.73
DHAP	171.005	10.15
Dihydrobiopterin	240.109	7.2
Dimethylarginine	203.15	13
FAD	784.15	7.43
Fructose	179.056	7.8
Fumaric acid	115.004	11.1
Glucose-Na	203.053	8.82
Glutamic acid	146.046	9.8
Glutamine	145.062	9.63
Glycine	76.0393	10.06
GSSG	611.145	11.96
Guanine	152.057	6.73
Histidine	156.077	9.45
Homoserine	120.066	9.2
Hydroxyphenyllactic acid	181.051	5.28
Isocitrate	191.02	12.5
Isoleucine	132.102	6.46
ISTD-D8-Valine	126.136	7.53
Lactic acid	89.0244	5.91
Lauric acid	199.17	1.92
Leucine	132.102	6.07
Lysine	147.113	15.1
Malic acid	133.014	11.08
Methionine	150.058	6.6
Methylimidazole acetic acid	141.066	5.43
Myristic acid	227.202	1.87
N-Acetylneuraminic acid	308.099	8.85
N-Formylmethionine	176.039	3.59
Nicotinamide	123.055	3.2
Ophthalmic acid	290.135	8.94
Ornithine	133.097	14
Orotic acid	155.01	6.39
Oxoadipic acid	159.03	10.13
Palmitic acid	255.233	1.83
Pantothenic acid	218.103	4.63
Pentadecanoic acid	241.217	1.8
Pentanoic acid	101.061	2.95
Phenylalanine	166.086	5.51
Proline	116.071	7.72
Pyruvic acid	87.0088	4.63
Quinolinic acid	166.015	9.84
Riboflavin	377.146	3.92
S-Adenosylhomocysteine	385.129	8.06
Serine	104.035	10.19
Suberic acid	173.082	8.32
Threonine	120.066	9.17
Thymine	127.05	3.22
Tryptophan	203.083	6.74
Tyrosine	182.081	8
Undecanoic acid	183.139	2.05
Uracil	111.02	3.98
Uridine	245.077	5.2
Urocanic acid	139.05	6.76
Valine	118.086	6.5
Xanthurenic acid	206.045	6.54
